# Supplementary material for: In silico approaches to study mass and energy flows in microbial consortia: a syntrophic case study
Source: BMC Syst Biol. 2009 Dec 10;3:114. doi: 10.1186/1752-0509-3-114 (PMC2799449; doi:10.1186/1752-0509-3-114)
Supplement: Additional file 1 — Supplement. This spreadsheet contains all additional information referenced in the text. This material includes the criteria used to select modes during the first round of processing for the nested models, a short illustration of the mechanisms used to separate metabolites by guild for the modeling methods, the script used to normalize first-round vectors for the nested approach, the full error results from the nested models, a sample calculation illustrating how modes were combined in the daytime case study, and the final models used to produce all discussed results (along with diagrams of the individual and pooled metabolic networks). Final network models will be submitted in SBML format to the BioModels database http://www.ebi.ac.uk/biomodels-main/ upon manuscript publication. [file 1752-0509-3-114-S1.XLS]

## Sheet: Contents
	In silico analysis of mass and energy flows in a syntrophic microbial consortium
	Reed Taffs1,2, John E. Aston1,2, Kristen Brileya1,2, Zackary Jay1, Christian G. Klatt1, Shawn McGlynn1, Natasha Mallette1,2, Scott Montross1, Robin Gerlach1,2, William P. Inskeep1, David M. Ward1, and Ross P. Carlson1,2*
	1Thermal Biology Institute, Montana State University, Bozeman, MT 59717, USA
	2Center for Biofilm Engineering, State University, Bozeman, MT 59717, USA
	Supplementary Material
	Table S1: Nested mode analysis data mining criteria.
	Figures: A short illustration of the approaches used to separate metabolites associated with each guild (Figure S1), to pool metabolites (Figure S2), and to nest analyses (Figure S3).
	Key: Abbreviations for model input files.
	CompDay: Compartmentalized, day consortium model reaction file.
	CompNight: Compartmentalized, night consortium model reaction file.
	PoolDay: Pooled, day consortium model reaction file.
	PoolNight: Pooled, night consortium model reaction file.
	NestDay: Nested, day consortium model reaction file.
	NestNight: Nested, night consortium model reaction file.
	NestError: Error results from day and night nested studies.
	NestNorm: The Matlab script used to normalize the modes of interest from the first round of a nested analysis.
	Derivation: Illustration of the procedure used to derive flux ratios (O2/CO2) at rubisco from data reported in Bateson and Ward, 1988.
	Sample_Calc: Worksheet demonstrating mode weighting calculations for compartmentalized daytime output.
	BiomassDOR: Worksheet used to calculate the degree of reduction for the model biomass expression.

## Sheet: Table S1 
	Table S1: These are the criteria used to select modes for building the nested models.
		All criteria were in the form of optimized yields.
		The numerator (product) is always in the leftmost column.
		The other columns contain the various denominators (substrates) considered.
		DAY criteria			NIGHT criteria*
	Yields	FAP	SRB	SYN	SRB	SYN	* the fap model was blocked at night due to the absence of light and oxygen.
	BM on carbon	per CO2 with H2	per CO2 with H2	per CO2	per CO2 with H2	per glycogen, coproducing acetate, ethanol, and formate
					per lactate, no H2
					per lactate with H2	per glycogen, coproducing acetate, lactate, and formate
		per acetate, no H2	per acetate, with H2		per propionate, no H2
					per propionate with H2	per glycogen, coproducing propionate, ethanol, and formate
					per acetate, no H2
		per glycolate, no H2			per acetate with H2	per glycogen, coproducing lactate, propionate, and formate
			per carbon in, no H2		per ethanol, no H2
					per ethanol with H2	per glycogen, coproducing lactate and formate
		no light, no H2			per formate, no H2
					per formate with H2	per glycogen, coproducing ethanol and formate
	BM	per photon	per SO4 on CO2	per photon	per SO4	n/a
			per SO4 on acetate
			per SO4, no H2		per SO4, leaks acetate
		per H2	per H2 on CO2		per H2
			per H2 on acetate		per H2, leaks acetate
	ATP	per acetate	per acetate	per photon	per lactate	per glycogen, coproducing acetate, ethanol, and formate
					per propionate
		per glycolate	per SO4 with H2		per acetate	per glycogen, coproducing propionate, ethanol, and formate
					per ethanol
		per photon	per SO4, no H2		per formate	per glycogen, coproducing ethanol and formate
					per SO4
		per H2	per H2		per SO4, leaks acetate	per glycogen, coproducing lactate
					per H2
	polyglucose	n/a	n/a	per photon	n/a	n/a
				per CO2
	H2	per acetate	per acetate	n/a	per lactate	per glycogen
					per propionate
		per glycolate			per acetate
					per ethanol
		per photon	per SO4		per formate
					per SO4
					per SO4, leaks acetate
	shared NH3	n/a	n/a	n/a	n/a	per glycogen
	formate	n/a	n/a	n/a	n/a	per glycogen
	acetate	n/a	n/a	per photon	n/a	per glycogen with coproduction of cyanophycin
				per CO2		per glycogen with coproduction of NH3
	ethanol	n/a	n/a	n/a	n/a	per glycogen
	glycolate	n/a	n/a	per photon	n/a	n/a
				per CO2
	lactate	n/a	n/a	n/a	n/a	per glycogen
	propionate	n/a	n/a	per photon	n/a	per glycogen with coproduction of cyanophycin
				per CO2		per glycogen with coproduction of shared NH3
	cyanophycin	n/a	n/a	n/a	n/a	per glycogen
	PHB	per carbon in with H2	n/a	n/a	n/a	n/a
		per acetate, no H2
		per glycolate, no H2
		per photon
		per H2

## Sheet: Figures
	Figure S1: This is an illustration of the mechanism used to keep guild metabolites separate in											Figure S2: This is an illustration of the mechanism used to pool the metabolites in the pooled reactions											Figure S3: This is an illustration of the method used to nest elementary mode calculations. First,
		the compartmentalized model. Suffixes differentiated up to four mass-balanced											analysis method. A single suffix allowed universal access to all metabolites by all enzymes.											elementary modes are calculated separately for each organism. A subset of these modes is
		versions of each shared metabolite.																						chosen (based on the guild behaviors to be modeled) and used as input for calculation of
																								community elementary modes. In this example, first-round (organismal) modes were
																								chosen to represent cyanobacterial reduction of CO2 to acetate and FAP oxidation of acetate
																								to fuel growth (first text box). These modes combine as shown during the second round of
																								processing, and the final output is a community elementary mode describing an interaction
																								between guilds (second text box).

## Sheet: Key
Suffixes
ex:	unbalanced (i.e. not subject to steady state constraint, a source or a sink)
fap:	associated with filamentous anoxygenic phototrophs
gen:	unassociated with any specific guild
pool:	exchange metabolite (i.e. available to multiple organisms)
srb:	associated with sulfate-reducing bacteria
syn:	associated with Synechococcus spp.
Metabolites
ac:	acetate
ac_CoA:	acetyl coenzyme A
akg:	α-ketoglutarate (2-oxoglutarate)
polyglc:	polyglucose (one repeat unit)
ATP:	adenosine 5’-triphosphate (ATPex is a proxy for maintenance energy)
bm:	biomass (~45.996 Cmole, except 1 Cmole in nested analyses)
CO2:	carbon dioxide
cypc:	cyanophycin
ery4p:	erythrose 4-phosphate
etoh:	ethanol
form:	formate
fru6p:	fructose 6-phosphate
ga3p:	glyceraldehyde 3-phosphate
glc6p:	glucose 6-phosphate
glyc:	glycolate
glyox:	glyoxylate
H2:	molecular hydrogen
H2S:	sulfide
hv:	photosynthetically available photon
icit:	isocitrate
lac:	lactate
mal:	malate
N2:	molecular nitrogen
NADH:	reduced nicotinamide adenine dinucleotide (with or without phosphate (i.e. transhydrogenase activity is assumed))
NH3:	ammonia
O2:	molecular oxygen
oaa:	oxaloacetate
PEP:	phosphoenolpyruvate
PHB:	polyhydroxybutyrate (one repeat unit)
prop:	propionate
pyr:	pyruvate
rbl5p:	ribulose 5-phosphate
rbo5p:	ribose 5-phosphate
SO4:	sulfate
succ:	succinate
xll5p:	xylulose 5-phosphate

## Sheet: CompDay
Daylight Compartmentalized Model
external metabolites	ATPex_fap
	bm_fap
	CO2ex_gen
	ATPex_srb
	bm_srb
	H2Sex_gen
	SO4ex_gen
	polyglcex_gen
	ATPex_syn
	bm_syn
	N2ex_gen
	NH3_syn
	hv_gen
	O2ex_gen
	H2ex_gen
	PHB_fap
	cypc_syn
Reaction 1: srb1 :	glc6p_srb ==> CO2_srb + 2 NADH_srb + rbl5p_srb
Reaction 2: srb2 :	rbl5p_srb <==> rbo5p_srb
Reaction 3: srb3 :	rbl5p_srb <==> xll5p_srb
Reaction 4: srb4 :	rbo5p_srb + xll5p_srb <==> ery4p_srb + fru6p_srb
Reaction 5: srb5 :	ery4p_srb + xll5p_srb <==> fru6p_srb + ga3p_srb
Reaction 6: srb6 :	ATP_srb + oaa_srb ==> CO2_srb + PEP_srb
Reaction 7: srb7 :	ATP_srb + NADH_srb + PEP_srb <==> ga3p_srb
Reaction 8: srb8 :	2 ga3p_srb <==> ATP_srb + fru6p_srb
Reaction 9: srb9 :	fru6p_srb <==> glc6p_srb
Reaction 10: srb10 :	ATP_srb + CO2_srb + pyr_srb ==> oaa_srb
Reaction 11: srb11 :	ac_CoA_srb + oaa_srb ==> icit_srb
Reaction 12: srb12 :	icit_srb ==> akg_srb + CO2_srb + NADH_srb
Reaction 13: srb13 :	akg_srb <==> ATP_srb + CO2_srb + NADH_srb + succ_srb
Reaction 14: srb14 :	SO4ex_gen + 2 succ_srb ==> 0.25 ATP_srb + H2Sex_gen + 2 oaa_srb
Reaction 15: srb15 :	icit_srb ==> glyox_srb + succ_srb
Reaction 16: srb16 :	ac_CoA_srb + glyox_srb ==> NADH_srb + oaa_srb
Reaction 17: srb17 :	ATP_srb + 2 CO2_srb + 4 NADH_srb ==> ac_CoA_srb
Reaction 18: srb18 :	ac_CoA_srb + CO2_srb + NADH_srb <==> pyr_srb
Reaction 19: srb19 :	H2_srb ==> NADH_srb
Reaction 20: srb20 :	4 NADH_srb + SO4ex_gen ==> 0.75 ATP_srb + H2Sex_gen
Reaction 21: srb21 :	ATP_srb ==> ATPex_srb
Reaction 22: srb22 :	1.233 ac_CoA_srb + 1.472 akg_srb + 50 ATP_srb + 0.531 ery4p_srb + 0.069 glc6p_srb + 14.653 NADH_srb + 12.513 NH3_srb + 2.379 oaa_srb + 2.67 PEP_srb + 4.057 pyr_srb + 0.787 rbo5p_srb ==> bm_srb
Reaction 23: srb23 :	CO2ex_gen <==> CO2_srb
Reaction 24: srb24 :	NH3ex_gen ==> NH3_srb
Reaction 25: srb25 :	H2pool_gen <==> H2_srb
Reaction 26: srb26 :	ATP_srb + 4 NADH_srb ==> 4 H2_srb
Reaction 27: srb27 :	2 ATP_srb + pyr_srb ==> PEP_srb
Reaction 28: srb28 :	PEP_srb ==> ATP_srb + pyr_srb
Reaction 29: srb29 :	ATP_srb + ac_pool ==> ac_CoA_srb
Reaction 30: fap1 :	fru6p_fap ==> glc6p_fap
Reaction 31: fap2 :	ATP_fap + fru6p_fap <==> 2 ga3p_fap
Reaction 32: fap3 :	ATP_fap + NADH_fap + PEP_fap ==> ga3p_fap
Reaction 33: fap4 :	2 ATP_fap + pyr_fap ==> PEP_fap
Reaction 34: fap5 :	glc6p_fap ==> CO2_fap + 2 NADH_fap + rbl5p_fap
Reaction 35: fap6 :	rbl5p_fap <==> xll5p_fap
Reaction 36: fap7 :	rbl5p_fap <==> rbo5p_fap
Reaction 37: fap8 :	rbo5p_fap + xll5p_fap <==> ery4p_fap + fru6p_fap
Reaction 38: fap9 :	ery4p_fap + xll5p_fap <==> fru6p_fap + ga3p_fap
Reaction 39: fap10 :	ac_CoA_fap + oaa_fap ==> icit_fap
Reaction 40: fap11 :	icit_fap <==> akg_fap + CO2_fap + NADH_fap
Reaction 41: fap12 :	akg_fap ==> ATP_fap + CO2_fap + NADH_fap + succ_fap
Reaction 42: fap13 :	succ_fap + 0.5 O2_fap ==> 1.25 ATP_fap + mal_fap
Reaction 43: fap14 :	mal_fap <==> NADH_fap + oaa_fap
Reaction 44: fap15 :	icit_fap ==> glyox_fap + succ_fap
Reaction 45: fap16 :	ac_CoA_fap + glyox_fap <==> mal_fap
Reaction 46: fap17 :	mal_fap ==> CO2_fap + NADH_fap + pyr_fap
Reaction 47: fap18 :	ATP_fap + oaa_fap ==> CO2_fap + PEP_fap
Reaction 48: fap19 :	ATP_fap + 2 glyox_fap + NADH_fap ==> CO2_fap + PEP_fap
Reaction 49: fap20 :	ATP_fap ==> ATPex_fap
Reaction 50: fap21 :	CO2_fap <==> CO2ex_gen
Reaction 51: fap22 :	H2pool_gen <==> H2_fap
Reaction 52: fap23 :	H2_fap ==> NADH_fap
Reaction 53: fap24 :	NH3ex_gen ==> NH3_fap
Reaction 54: fap25 :	1.233 ac_CoA_fap + 1.472 akg_fap + 50 ATP_fap + 0.531 ery4p_fap + 0.069 glc6p_fap + 14.653 NADH_fap + 12.513 NH3_fap + 2.379 oaa_fap + 2.67 PEP_fap + 4.057 pyr_fap + 0.787 rbo5p_fap ==> bm_fap
Reaction 55: fap26 :	2 hv_gen ==> ATP_fap
Reaction 56: fap27 :	2 NADH_fap + O2_fap ==> 5 ATP_fap
Reaction 57: fap28 :	glyc_fap ==> glyox_fap + NADH_fap
Reaction 58: fap29 :	CO2_fap + PEP_fap ==> oaa_fap
Reaction 59: fap30 :	pyr_fap ==> ac_CoA_fap + CO2_fap + NADH_fap
Reaction 60: fap31 :	4 ATP_fap + CO2_fap + glyox_fap + 3 NADH_fap ==> pyr_fap
Reaction 61: fap32 :	ATP_fap + 4 NADH_fap ==> 4 H2_fap
Reaction 62: fap33 :	PEP_fap ==> ATP_fap + pyr_fap
Reaction 63: fap34 :	glycpool_gen ==> glyc_fap
Reaction 64: fap35 :	O2expool_gen ==> O2_fap
Reaction 65: fap36 :	2 ac_CoA_fap + NADH_fap ==> PHB_fap
Reaction 66: fap37 :	2 ATP_fap + ac_pool ==> ac_CoA_fap
Reaction 67: syn1 :	ATP_syn + glc6p_syn ==> polyglcex_gen
Reaction 68: syn2 :	fru6p_syn ==> glc6p_syn
Reaction 69: syn3 :	2 ga3p_syn ==> fru6p_syn
Reaction 70: syn4 :	ga3p_syn <==> ATP_syn + NADH_syn + PEP_syn
Reaction 71: syn5 :	2 ATP_syn + pyr_syn ==> PEP_syn
Reaction 72: syn6 :	pyr_syn ==> ac_CoA_syn + CO2_syn + NADH_syn
Reaction 73: syn7 :	glc6p_syn ==> CO2_syn + 2 NADH_syn + rbl5p_syn
Reaction 74: syn8 :	rbl5p_syn <==> xll5p_syn
Reaction 75: syn9 :	rbl5p_syn <==> rbo5p_syn
Reaction 76: syn10 :	rbo5p_syn + xll5p_syn <==> ery4p_syn + fru6p_syn
Reaction 77: syn11 :	ery4p_syn + xll5p_syn <==> fru6p_syn + ga3p_syn
Reaction 78: syn12 :	ac_CoA_syn + oaa_syn ==> icit_syn
Reaction 79: syn13 :	CO2_syn <==> CO2ex_gen
Reaction 80: syn14 :	NH3_syn ==> NH3ex_gen
Reaction 81: syn15 :	ATP_syn ==> ATPex_syn
Reaction 82: syn16 :	1.233 ac_CoA_syn + 1.472 akg_syn + 50 ATP_syn + 0.531 ery4p_syn + 0.069 glc6p_syn + 14.653 NADH_syn + 12.513 NH3_syn + 2.379 oaa_syn + 2.67 PEP_syn + 4.057 pyr_syn + 0.787 rbo5p_syn ==> bm_syn
Reaction 83: syn17 :	8 hv_gen ==> 3 ATP_syn + 2 NADH_syn + O2_syn
Reaction 84: syn18 :	2 NADH_syn + O2_syn ==> 5 ATP_syn
Reaction 85: syn19 :	CO2_syn + PEP_syn ==> oaa_syn
Reaction 86: syn20 :	O2_syn ==> O2expool_gen
Reaction 87: syn21 :	ATP_syn + rbl5p_syn + O2_syn ==> PEP_syn + glyc_syn
Reaction 88: syn22 :	glyc_syn ==> glycpool_gen
Reaction 89: syn23 :	PEP_syn ==> ATP_syn + pyr_syn
Reaction 90: syn24 :	ATP_syn + CO2_syn + rbl5p_syn ==> 2 PEP_syn
Reaction 91: syn25 :	ATP_syn + fru6p_syn ==> 2 ga3p_syn
Reaction 92: syn26 :	icit_syn ==> akg_syn + CO2_syn + NADH_syn
Reaction 93: syn27 :	mal_syn ==> CO2_syn + NADH_syn + pyr_syn
Reaction 94: syn28 :	akg_syn ==> ATP_syn + CO2_syn + NADH_syn + succ_syn
Reaction 95: syn29 :	icit_syn ==> succ_syn + glyox_syn
Reaction 96: syn30 :	ATP_syn + oaa_syn ==> CO2_syn + PEP_syn
Reaction 97: syn31 :	ac_CoA_syn ==> ATP_syn + ac_pool
Reaction 98: syn32 :	O2_syn + 2 succ_syn ==> 2.5 ATP_syn + 2 mal_syn
Reaction 99: syn33 :	2 hv_gen ==> ATP_syn
Reaction 100: pool1 :	H2pool_gen ==> H2ex_gen
Reaction 101: pool2 :	O2expool_gen ==> O2ex_gen

## Sheet: CompNight
Nighttime Compartmentalized Model
external metabolites	ATPex_fap
	bm_fap
	CO2ex_gen
	H2ex_gen
	ATPex_srb
	bm_srb
	H2Sex_gen
	SO4ex_gen
	polyglcex_gen
	ATPex_syn
	bm_syn
	N2ex_gen
	PHB_fap
	cypc_syn
Reaction 1: pool1 :	H2pool_gen ==> H2ex_gen
Reaction 2: fap1 :	ac_fap + ATP_fap <==> ac_CoA_fap
Reaction 3: fap2 :	fru6p_fap ==> glc6p_fap
Reaction 4: fap3 :	2 ga3p_fap <==> ATP_fap + fru6p_fap
Reaction 5: fap4 :	ATP_fap + NADH_fap + PEP_fap ==> ga3p_fap
Reaction 6: fap5 :	PEP_fap ==> ATP_fap + pyr_fap
Reaction 7: fap6 :	2 ATP_fap + pyr_fap ==> PEP_fap
Reaction 8: fap7 :	glc6p_fap ==> CO2_fap + 2 NADH_fap + rbl5p_fap
Reaction 9: fap8 :	rbl5p_fap <==> xll5p_fap
Reaction 10: fap9 :	rbl5p_fap <==> rbo5p_fap
Reaction 11: fap10 :	rbo5p_fap + xll5p_fap <==> ery4p_fap + fru6p_fap
Reaction 12: fap11 :	ery4p_fap + xll5p_fap <==> fru6p_fap + ga3p_fap
Reaction 13: fap12 :	pyr_fap ==> ac_CoA_fap + CO2_fap + NADH_fap
Reaction 14: fap13 :	ac_CoA_fap + oaa_fap ==> icit_fap
Reaction 15: fap14 :	icit_fap <==> akg_fap + CO2_fap + NADH_fap
Reaction 16: fap15 :	akg_fap ==> ATP_fap + CO2_fap + NADH_fap + succ_fap
Reaction 17: fap16 :	2 succ_fap + O2_fap ==> 2.5 ATP_fap + 2 mal_fap
Reaction 18: fap17 :	mal_fap <==> NADH_fap + oaa_fap
Reaction 19: fap18 :	icit_fap ==> glyox_fap + succ_fap
Reaction 20: fap19 :	ac_CoA_fap + glyox_fap <==> mal_fap
Reaction 21: fap20 :	4 ATP_fap + CO2_fap + glyox_fap + 3 NADH_fap ==> pyr_fap
Reaction 22: fap21 :	CO2_fap + PEP_fap ==> oaa_fap
Reaction 23: fap22 :	mal_fap ==> CO2_fap + NADH_fap + pyr_fap
Reaction 24: fap23 :	ATP_fap + oaa_fap ==> CO2_fap + PEP_fap
Reaction 25: fap24 :	ATP_fap + 2 glyox_fap + NADH_fap ==> CO2_fap + PEP_fap
Reaction 26: fap25 :	2 NADH_fap + O2_fap ==> 5 ATP_fap
Reaction 27: fap26 :	ATP_fap ==> ATPex_fap
Reaction 28: fap27 :	acpool_gen ==> ac_fap
Reaction 29: fap28 :	CO2_fap <==> CO2ex_gen
Reaction 30: fap29 :	H2pool_gen <==> H2_fap
Reaction 31: fap30 :	H2_fap ==> NADH_fap
Reaction 32: fap31 :	ATP_fap + 4 NADH_fap ==> 4 H2_fap
Reaction 33: fap32 :	NH3ex_gen ==> NH3_fap
Reaction 34: fap33 :	1.233 ac_CoA_fap + 1.472 akg_fap + 50 ATP_fap + 0.531 ery4p_fap + 0.069 glc6p_fap + 14.653 NADH_fap + 12.513 NH3_fap + 2.379 oaa_fap + 2.67 PEP_fap + 4.057 pyr_fap + 0.787 rbo5p_fap ==> bm_fap
Reaction 35: fap34 :	2 ATP_fap + PHB_fap ==> 2 ac_CoA_fap + NADH_fap
Reaction 36: srb1 :	glc6p_srb ==> CO2_srb + 2 NADH_srb + rbl5p_srb
Reaction 37: srb2 :	rbl5p_srb <==> rbo5p_srb
Reaction 38: srb3 :	rbl5p_srb <==> xll5p_srb
Reaction 39: srb4 :	rbo5p_srb + xll5p_srb <==> ery4p_srb + fru6p_srb
Reaction 40: srb5 :	ery4p_srb + xll5p_srb <==> fru6p_srb + ga3p_srb
Reaction 41: srb6 :	ATP_srb + oaa_srb ==> CO2_srb + PEP_srb
Reaction 42: srb7 :	ATP_srb + NADH_srb + PEP_srb <==> ga3p_srb
Reaction 43: srb8 :	2 ga3p_srb <==> ATP_srb + fru6p_srb
Reaction 44: srb9 :	fru6p_srb <==> glc6p_srb
Reaction 45: srb10 :	PEP_srb ==> ATP_srb + pyr_srb
Reaction 46: srb11 :	ATP_srb + CO2_srb + pyr_srb ==> oaa_srb
Reaction 47: srb12 :	ac_CoA_srb + oaa_srb ==> icit_srb
Reaction 48: srb13 :	icit_srb ==> akg_srb + CO2_srb + NADH_srb
Reaction 49: srb14 :	akg_srb ==> ATP_srb + CO2_srb + NADH_srb + succ_srb
Reaction 50: srb15 :	SO4ex_gen + 2 succ_srb ==> 0.25 ATP_srb + H2Sex_gen + 2 oaa_srb
Reaction 51: srb17 :	icit_srb ==> glyox_srb + succ_srb
Reaction 52: srb18 :	ac_CoA_srb + glyox_srb ==> NADH_srb + oaa_srb
Reaction 53: srb19 :	ac_srb + ATP_srb <==> ac_CoA_srb
Reaction 54: srb20 :	ATP_srb + 2 CO2_srb + 4 NADH_srb ==> ac_CoA_srb
Reaction 55: srb21 :	ac_CoA_srb + CO2_srb + NADH_srb <==> pyr_srb
Reaction 56: srb22 :	etoh_srb ==> ac_srb + 2 NADH_srb
Reaction 57: srb23 :	lac_srb ==> NADH_srb + pyr_srb
Reaction 58: srb24 :	4 H2_srb ==> 4 NADH_srb
Reaction 59: srb25 :	ATP_srb + 4 NADH_srb ==> 4 H2_srb
Reaction 60: srb26 :	4 NADH_srb + SO4ex_gen ==> 0.75 ATP_srb + H2Sex_gen
Reaction 61: srb27 :	ATP_srb ==> ATPex_srb
Reaction 62: srb28 :	1.233 ac_CoA_srb + 1.472 akg_srb + 50 ATP_srb + 0.531 ery4p_srb + 0.069 glc6p_srb + 14.653 NADH_srb + 12.513 NH3_srb + 2.379 oaa_srb + 2.67 PEP_srb + 4.057 pyr_srb + 0.787 rbo5p_srb ==> bm_srb
Reaction 63: srb29 :	acpool_gen <==> ac_srb
Reaction 64: srb30 :	etohpool_gen ==> etoh_srb
Reaction 65: srb31 :	lacpool_gen ==> lac_srb
Reaction 66: srb32 :	CO2ex_gen <==> CO2_srb
Reaction 67: srb33 :	NH3ex_gen ==> NH3_srb
Reaction 68: srb34 :	H2pool_gen <==> H2_srb
Reaction 69: srb35 :	2 ATP_srb + pyr_srb ==> PEP_srb
Reaction 70: srb37 :	ATP_srb + CO2_srb + prop_pool ==> succ_srb
Reaction 71: srb38 :	form_pool ==> CO2_srb + NADH_srb
Reaction 72: syn1 :	polyglcex_gen + ATP_syn ==> glc6p_syn
Reaction 73: syn2 :	glc6p_syn <==> fru6p_syn
Reaction 74: syn3 :	ATP_syn + fru6p_syn ==> 2 ga3p_syn
Reaction 75: syn4 :	2 ga3p_syn ==> fru6p_syn
Reaction 76: syn5 :	ga3p_syn <==> ATP_syn + NADH_syn + PEP_syn
Reaction 77: syn6 :	PEP_syn ==> ATP_syn + pyr_syn
Reaction 78: syn7 :	pyr_syn ==> ac_CoA_syn + form_pool
Reaction 79: syn8 :	glc6p_syn ==> CO2_syn + 2 NADH_syn + rbl5p_syn
Reaction 80: syn9 :	rbl5p_syn <==> xll5p_syn
Reaction 81: syn10 :	rbl5p_syn <==> rbo5p_syn
Reaction 82: syn11 :	rbo5p_syn + xll5p_syn <==> ery4p_syn + fru6p_syn
Reaction 83: syn12 :	ery4p_syn + xll5p_syn <==> fru6p_syn + ga3p_syn
Reaction 84: syn13 :	ac_CoA_syn + oaa_syn ==> akg_syn + CO2_syn + NADH_syn
Reaction 85: syn14 :	ac_CoA_syn + 2 NADH_syn ==> etoh_syn
Reaction 86: syn15 :	etoh_syn ==> etohpool_gen
Reaction 87: syn16 :	ac_CoA_syn <==> ac_syn + ATP_syn
Reaction 88: syn17 :	ac_syn ==> acpool_gen
Reaction 89: syn18 :	CO2_syn <==> CO2ex_gen
Reaction 90: syn19 :	NADH_syn + pyr_syn <==> lac_syn
Reaction 91: syn20 :	N2ex_gen ==> N2_syn
Reaction 92: syn21 :	16 ATP_syn + N2_syn + 4 NADH_syn ==> H2_syn + 2 NH3_syn
Reaction 93: syn22 :	H2_syn <==> H2pool_gen
Reaction 94: syn23 :	ATP_syn ==> ATPex_syn
Reaction 95: syn24 :	lac_syn ==> lacpool_gen
Reaction 96: syn25 :	NH3_syn ==> NH3ex_gen
Reaction 97: syn26 :	CO2_syn + PEP_syn ==> oaa_syn
Reaction 98: syn27 :	1.233 ac_CoA_syn + 1.472 akg_syn + 50 ATP_syn + 0.531 ery4p_syn + 0.069 glc6p_syn + 14.653 NADH_syn + 12.513 NH3_syn + 2.379 oaa_syn + 2.67 PEP_syn + 4.057 pyr_syn + 0.787 rbo5p_syn ==> bm_syn
Reaction 99: syn28 :	2 ATP_syn + pyr_syn ==> PEP_syn
Reaction 100: syn29 :	ATP_syn + oaa_syn ==> CO2_syn + PEP_syn
Reaction 101: syn30 :	ATP_syn + NH3_syn ==> cypc_syn
Reaction 102: syn31 :	akg_syn ==> 2 ATP_syn + 2 CO2_syn + NADH_syn + prop_pool

## Sheet: PoolDay
Daylight Pooled Model
external metabolites	ATPex_gen
	bm_gen
	CO2ex_gen
	H2ex_gen
	NH3ex_gen
	H2Sex_gen
	SO4ex_gen
	polyglcex_gen
	N2ex_gen
	hv_gen
	O2ex_gen
	PHB_gen
	cypc_syn
Reaction 1: R1 :	fru6p_gen <==> glc6p_gen
Reaction 2: R2 :	ATP_gen + fru6p_gen <==> 2 ga3p_gen
Reaction 3: R3 :	ATP_gen + NADH_gen + PEP_gen <==> ga3p_gen
Reaction 4: R4 :	2 ATP_gen + pyr_gen ==> PEP_gen
Reaction 5: R5 :	glc6p_gen ==> CO2_gen + 2 NADH_gen + rbl5p_gen
Reaction 6: R6 :	rbl5p_gen <==> xll5p_gen
Reaction 7: R7 :	rbl5p_gen <==> rbo5p_gen
Reaction 8: R8 :	rbo5p_gen + xll5p_gen <==> ery4p_gen + fru6p_gen
Reaction 9: R9 :	ery4p_gen + xll5p_gen <==> fru6p_gen + ga3p_gen
Reaction 10: R10 :	ac_CoA_gen + oaa_gen ==> icit_gen
Reaction 11: R11 :	icit_gen <==> akg_gen + CO2_gen + NADH_gen
Reaction 12: R12 :	akg_gen <==> ATP_gen + CO2_gen + NADH_gen + succ_gen
Reaction 13: R13 :	succ_gen + 0.5 O2_gen ==> 1.25 ATP_gen + mal_gen
Reaction 14: R14 :	mal_gen <==> NADH_gen + oaa_gen
Reaction 15: R15 :	icit_gen ==> glyox_gen + succ_gen
Reaction 16: R16 :	ac_CoA_gen + glyox_gen <==> mal_gen
Reaction 17: R17 :	mal_gen ==> CO2_gen + NADH_gen + pyr_gen
Reaction 18: R18 :	ATP_gen + oaa_gen ==> CO2_gen + PEP_gen
Reaction 19: R19 :	ATP_gen + 2 glyox_gen + NADH_gen ==> CO2_gen + PEP_gen
Reaction 20: R20 :	ATP_gen ==> ATPex_gen
Reaction 21: R21 :	CO2_gen <==> CO2ex_gen
Reaction 22: R22 :	H2_gen ==> H2ex_gen
Reaction 23: R23 :	H2_gen ==> NADH_gen
Reaction 24: R24 :	NH3ex_gen ==> NH3_gen
Reaction 25: R25 :	1.233 ac_CoA_gen + 1.472 akg_gen + 50 ATP_gen + 0.531 ery4p_gen + 0.069 glc6p_gen + 14.653 NADH_gen + 12.513 NH3_gen + 2.379 oaa_gen + 2.67 PEP_gen + 4.057 pyr_gen + 0.787 rbo5p_gen ==> bm_gen
Reaction 26: R26 :	2 hv_gen ==> ATP_gen
Reaction 27: R27 :	2 NADH_gen + O2_gen ==> 5 ATP_gen
Reaction 28: R28 :	glyc_gen ==> glyox_gen + NADH_gen
Reaction 29: R29 :	CO2_gen + PEP_gen ==> oaa_gen
Reaction 30: R30 :	pyr_gen <==> ac_CoA_gen + CO2_gen + NADH_gen
Reaction 31: R31 :	4 ATP_gen + CO2_gen + glyox_gen + 3 NADH_gen ==> pyr_gen
Reaction 32: R32 :	ATP_gen + 4 NADH_gen ==> 4 H2_gen
Reaction 33: R33 :	PEP_gen ==> ATP_gen + pyr_gen
Reaction 34: R34 :	O2_gen ==> O2ex_gen
Reaction 35: R35 :	2 ac_CoA_gen + NADH_gen ==> PHB_gen
Reaction 36: R36 :	2 ATP_gen + ac_gen ==> ac_CoA_gen
Reaction 37: R37 :	ATP_gen + CO2_gen + pyr_gen ==> oaa_gen
Reaction 38: R38 :	2 succ_gen + SO4ex_gen ==> 0.25 ATP_gen + 2 oaa_gen + H2Sex_gen
Reaction 39: R39 :	ac_CoA_gen + glyox_gen ==> NADH_gen + oaa_gen
Reaction 40: R40 :	ATP_gen + 2 CO2_gen + 4 NADH_gen ==> ac_CoA_gen
Reaction 41: R41 :	4 NADH_gen + SO4ex_gen ==> 0.75 ATP_gen + H2Sex_gen
Reaction 42: R42 :	ATP_gen + glc6p_gen ==> polyglcex_gen
Reaction 43: R43 :	2 ga3p_gen ==> fru6p_gen
Reaction 44: R44 :	8 hv_gen ==> 3 ATP_gen + 2 NADH_gen + O2_gen
Reaction 45: R45 :	ATP_gen + rbl5p_gen + O2_gen ==> PEP_gen + glyc_gen
Reaction 46: R46 :	ATP_gen + CO2_gen + rbl5p_gen ==> 2 PEP_gen
Reaction 47: R47 :	ac_CoA_gen ==> ATP_gen + ac_gen
Reaction 48: R48 :	ATP_gen + ac_gen ==> ac_CoA_gen

## Sheet: PoolNight
Nighttime Pooled Model
external metabolites	ATPex_gen
	bm_gen
	CO2ex_gen
	H2ex_gen
	NH3ex_gen
	H2Sex_gen
	SO4ex_gen
	polyglcex_gen
	N2ex_gen
	PHB_gen
	cypc_gen
Reaction 1: R1 :	H2_gen ==> H2ex_gen
Reaction 2: R2 :	ac_gen + ATP_gen <==> ac_CoA_gen
Reaction 3: R3 :	fru6p_gen <==> glc6p_gen
Reaction 4: R4 :	2 ga3p_gen <==> ATP_gen + fru6p_gen
Reaction 5: R5 :	ATP_gen + NADH_gen + PEP_gen <==> ga3p_gen
Reaction 6: R6 :	PEP_gen ==> ATP_gen + pyr_gen
Reaction 7: R7 :	2 ATP_gen + pyr_gen ==> PEP_gen
Reaction 8: R8 :	glc6p_gen ==> CO2_gen + 2 NADH_gen + rbl5p_gen
Reaction 9: R9 :	rbl5p_gen <==> xll5p_gen
Reaction 10: R10 :	rbl5p_gen <==> rbo5p_gen
Reaction 11: R11 :	rbo5p_gen + xll5p_gen <==> ery4p_gen + fru6p_gen
Reaction 12: R12 :	ery4p_gen + xll5p_gen <==> fru6p_gen + ga3p_gen
Reaction 13: R13 :	pyr_gen <==> ac_CoA_gen + CO2_gen + NADH_gen
Reaction 14: R14 :	ac_CoA_gen + oaa_gen ==> icit_gen
Reaction 15: R15 :	icit_gen <==> akg_gen + CO2_gen + NADH_gen
Reaction 16: R16 :	akg_gen ==> ATP_gen + CO2_gen + NADH_gen + succ_gen
Reaction 17: R17 :	2 succ_gen + O2_gen ==> 2.5 ATP_gen + 2 mal_gen
Reaction 18: R18 :	mal_gen <==> NADH_gen + oaa_gen
Reaction 19: R19 :	icit_gen ==> glyox_gen + succ_gen
Reaction 20: R20 :	ac_CoA_gen + glyox_gen <==> mal_gen
Reaction 21: R21 :	4 ATP_gen + CO2_gen + glyox_gen + 3 NADH_gen ==> pyr_gen
Reaction 22: R22 :	CO2_gen + PEP_gen ==> oaa_gen
Reaction 23: R23 :	mal_gen ==> CO2_gen + NADH_gen + pyr_gen
Reaction 24: R24 :	ATP_gen + oaa_gen ==> CO2_gen + PEP_gen
Reaction 25: R25 :	ATP_gen + 2 glyox_gen + NADH_gen ==> CO2_gen + PEP_gen
Reaction 26: R26 :	2 NADH_gen + O2_gen ==> 5 ATP_gen
Reaction 27: R27 :	ATP_gen ==> ATPex_gen
Reaction 28: R28 :	CO2_gen <==> CO2ex_gen
Reaction 29: R29 :	H2_gen ==> NADH_gen
Reaction 30: R30 :	ATP_gen + 4 NADH_gen ==> 4 H2_gen
Reaction 31: R32 :	1.233 ac_CoA_gen + 1.472 akg_gen + 50 ATP_gen + 0.531 ery4p_gen + 0.069 glc6p_gen + 14.653 NADH_gen + 12.513 NH3_gen + 2.379 oaa_gen + 2.67 PEP_gen + 4.057 pyr_gen + 0.787 rbo5p_gen ==> bm_gen
Reaction 32: R33 :	2 ATP_gen + PHB_gen ==> 2 ac_CoA_gen + NADH_gen
Reaction 33: R35 :	ATP_gen + CO2_gen + pyr_gen ==> oaa_gen
Reaction 34: R36 :	2 succ_gen + SO4_gen ==> 0.25 ATP_gen + 2 oaa_gen + H2S_gen
Reaction 35: R37 :	ac_CoA_gen + glyox_gen ==> NADH_gen + oaa_gen
Reaction 36: R38 :	ATP_gen + 2 CO2_gen + 4 NADH_gen ==> ac_CoA_gen
Reaction 37: R39 :	etoh_gen ==> ac_gen + 2 NADH_gen
Reaction 38: R40 :	lac_gen <==> NADH_gen + pyr_gen
Reaction 39: R41 :	4 NADH_gen + SO4_gen ==> 0.75 ATP_gen + H2S_gen
Reaction 40: R42 :	ATP_gen + polyglcex_gen ==> glc6p_gen
Reaction 41: R43 :	2 ga3p_gen ==> fru6p_gen
Reaction 42: R44 :	pyr_gen ==> ac_CoA_gen + form_gen
Reaction 43: R45 :	ac_CoA_gen + oaa_gen ==> akg_gen + CO2_gen + NADH_gen
Reaction 44: R46 :	N2ex_gen ==> N2_gen
Reaction 45: R47 :	16 ATP_gen + 4 NADH_gen + N2_gen ==> H2_gen + 2 NH3_gen
Reaction 46: R48 :	ATP_gen + NH3_gen ==> cypc_gen
Reaction 47: R49 :	ATP_gen + CO2_gen + prop_gen ==> succ_gen
Reaction 48: R50 :	akg_gen ==> 2 ATP_gen + 2 CO2_gen + NADH_gen + prop_gen
Reaction 49: R51 :	form_gen ==> CO2_gen + NADH_gen
Reaction 50: R52 :	H2S_gen ==> H2Sex_gen
Reaction 51: R53 :	SO4ex_gen ==> SO4_gen
Reaction 52: R54 :	ac_CoA_gen + 2 NADH_gen ==> etoh_gen

## Sheet: NestDay
Daylight Nested Model
external metabolites	polyglcex_gen
	ATPex_syn
	ATPex_fap
	ATPex_srb
	bmex_syn
	bmex_fap
	bmex_srb
	CO2ex_gen
	H2ex_gen
	H2Sex_gen
	hvex_gen
	NH3_syn
	O2ex_gen
	PHBex_gen
	SO4ex_gen
Reaction 1: syn1 :	0.34 CO2_gen + 2.94 hv_gen + 0.01 NH3_gen ==> 0.34 bm_syn + 0.34 O2_gen
Reaction 2: syn2 :	0.12 CO2_gen + 0.99 hv_gen ==> 0.02 polyglc_gen + 0.12 O2_gen
Reaction 3: syn3 :	0.71 hv_gen ==> 0.71 ATP_syn
Reaction 4: syn4 :	0.12 CO2_gen + 0.98 hv_gen ==> 0.06 ac_gen + 0.12 O2_gen
Reaction 5: syn5 :	0.1 CO2_gen + 0.99 hv_gen ==> 0.05 glyc_gen + 0.07 O2_gen
Reaction 6: fap1 :	0.11 CO2_gen + 0.25 H2_gen + 0.96 hv_gen + 0.03 NH3_gen + 0.02 O2_gen ==> 0.11 bm_fap
Reaction 7: fap2 :	0.12 ac_gen + 0.97 hv_gen + 0.06 NH3_gen + 0.03 O2_gen ==> 0.22 bm_fap + 0.03 CO2_gen
Reaction 8: fap3 :	0.16 glyc_gen + 0.95 hv_gen + 0.07 NH3_gen ==> 0.25 bm_fap + 0.08 CO2_gen
Reaction 9: fap4 :	0.52 glyc_gen + 0.34 hv_gen + 0.18 NH3_gen + 0.13 O2_gen ==> 0.66 bm_fap + 0.37 CO2_gen
Reaction 10: fap5 :	0.06 ac_gen + 0.55 glyc_gen + 0.01 H2_gen + 2.76 hv_gen + 0.26 NH3_gen ==> 0.97 bm_fap + 0.25 CO2_gen
Reaction 11: fap6 :	0.12 ac_gen + 0.24 O2_gen ==> 0.93 ATP_fap + 0.24 CO2_gen
Reaction 12: fap7 :	0.13 glyc_gen + 0.19 O2_gen ==> 0.94 ATP_fap + 0.25 CO2_gen
Reaction 13: fap8 :	0.89 hv_gen ==> 0.45 ATP_fap
Reaction 14: fap9 :	0.37 H2_gen + 0.18 O2_gen ==> 0.91 ATP_fap
Reaction 15: fap10 :	0.24 ac_gen + 0.12 H2_gen + 0.96 hv_gen ==> 0.12 PHB_gen
Reaction 16: fap11 :	0.24 ac_gen + 0.96 hv_gen + 0.01 O2_gen ==> 0.06 CO2_gen + 0.11 PHB_gen
Reaction 17: fap12 :	0.71 glyc_gen + 0.47 hv_gen ==> 0.47 CO2_gen + 0.24 PHB_gen
Reaction 18: fap13 :	0.73 glyc_gen + 0.05 hv_gen + 0.16 O2_gen ==> 0.63 CO2_gen + 0.21 PHB_gen
Reaction 19: fap14 :	0.14 ac_gen + 0.8 hv_gen + 0.04 O2_gen ==> 0.29 CO2_gen + 0.51 H2_gen
Reaction 20: fap15 :	0.25 glyc_gen + 0.37 hv_gen ==> 0.5 CO2_gen + 0.74 H2_gen
Reaction 21: fap16 :	0.32 glyc_gen + 0.16 hv_gen + 0.16 O2_gen ==> 0.65 CO2_gen + 0.65 H2_gen
Reaction 22: fap19 :	0.36 ac_gen + 0.2 glyc_gen + 0.2 NH3_gen + 0.33 O2_gen ==> 0.72 bm_fap + 0.41 CO2_gen
Reaction 23: srb1 :	0.08 CO2_gen + 0.95 H2_gen + 0.02 NH3_gen + 0.2 SO4_gen ==> 0.08 bm_srb + 0.2 H2S_gen
Reaction 24: srb2 :	0.02 ac_gen + 0.94 H2_gen + 0.01 NH3_gen + 0.24 SO4_gen ==> 0.03 bm_srb + 0.24 H2S_gen
Reaction 25: srb3 :	0.42 ac_gen + 0.03 NH3_gen + 0.37 SO4_gen ==> 0.1 bm_srb + 0.74 CO2_gen + 0.37 H2S_gen
Reaction 26: srb5 :	0.05 ac_gen + 0.94 H2_gen + 0.03 NH3_gen + 0.24 SO4_gen ==> 0.1 bm_srb + 0.24 H2S_gen
Reaction 27: srb6 :	0.16 ac_gen + 2.8 H2_gen + 0.08 NH3_gen + 0.71 SO4_gen ==> 0.3 bm_srb + 0.01 CO2_gen + 0.71 H2S_gen
Reaction 28: srb7 :	0.37 ac_gen + 0.37 SO4_gen ==> 0.19 ATP_srb + 0.74 CO2_gen + 0.37 H2S_gen
Reaction 29: srb8 :	0.93 H2_gen + 0.23 SO4_gen ==> 0.17 ATP_srb + 0.23 H2S_gen
Reaction 30: srb9 :	0.37 ac_gen + 0.26 SO4_gen ==> 0.74 CO2_gen + 0.42 H2_gen + 0.26 H2S_gen
Reaction 31: vlv_polyglcose :	0.71 polyglc_gen ==> 0.71 polyglcex_gen
Reaction 32: vlv_atpfap :	0.71 ATP_fap ==> 0.71 ATPex_fap
Reaction 33: vlv_atpsrb :	0.71 ATP_srb ==> 0.71 ATPex_srb
Reaction 34: vlv_atpsyn :	0.71 ATP_syn ==> 0.71 ATPex_syn
Reaction 35: vlv_bmfap :	0.71 bm_fap ==> 0.71 bmex_fap
Reaction 36: vlv_bmsrb :	0.71 bm_srb ==> 0.71 bmex_srb
Reaction 37: vlv_bmsyn :	0.71 bm_syn ==> 0.71 bmex_syn
Reaction 38: vlv_CO2 :	0.71 CO2_gen <==> 0.71 CO2ex_gen
Reaction 39: vlv_hydrogen :	0.71 H2_gen ==> 0.71 H2ex_gen
Reaction 40: vlv_sulfide :	0.71 H2S_gen ==> 0.71 H2Sex_gen
Reaction 41: vlv_photons :	0.71 hv_gen <==> 0.71 hvex_gen
Reaction 42: vlv_ammonia(syn) :	0.71 NH3_gen <==> 0.71 NH3_syn
Reaction 43: vlv_oxygen :	0.71 O2_gen ==> 0.71 O2ex_gen
Reaction 44: vlv_sulfate :	0.71 SO4_gen <==> 0.71 SO4ex_gen
Reaction 45: vlv_PHB :	0.71 PHB_gen ==> 0.71 PHBex_gen

## Sheet: NestNight
Nighttime Nested Model
external metabolites	polyglcex_gen
	ATPex_syn
	ATPex_srb
	bmex_syn
	bmex_srb
	CO2ex_gen
	cypcex_syn
	H2ex_gen
	H2Sex_gen
	N2ex_gen
	SO4ex_gen
Reaction 1: syn1 :	0.39 polyglc_gen + 0.02 CO2_gen + 0.05 N2_gen ==> 0.43 ac_gen + 0.35 bm_syn + 0.24 etoh_gen + 0.69 form_gen + 0.05 H2_gen
Reaction 2: syn2 :	0.4 polyglc_gen + 0.05 N2_gen ==> 0.41 ac_gen + 0.35 bm_syn + 0.26 etoh_gen + 0.69 form_gen + 0.05 H2_gen + 0.01 prop_gen
Reaction 3: syn3 :	0.52 polyglc_gen + 0.02 CO2_gen + 0.05 N2_gen ==> 0.19 ac_gen + 0.35 bm_syn + 0.21 form_gen + 0.05 H2_gen + 0.72 lac_gen
Reaction 4: syn4 :	0.43 polyglc_gen + 0.04 N2_gen ==> 0.29 bm_syn + 0.29 CO2_gen + 0.46 etoh_gen + 0.63 form_gen + 0.04 H2_gen + 0.15 prop_gen
Reaction 5: syn5 :	0.51 polyglc_gen + 0.05 N2_gen ==> 0.15 ac_gen + 0.34 bm_syn + 0.18 form_gen + 0.05 H2_gen + 0.75 lac_gen + 0.01 prop_gen
Reaction 6: syn6 :	0.49 polyglc_gen + 0.04 N2_gen ==> 0.3 bm_syn + 0.06 CO2_gen + 0.06 form_gen + 0.04 H2_gen + 0.81 lac_gen + 0.04 prop_gen
Reaction 7: syn7 :	0.47 polyglc_gen + 0.04 N2_gen ==> 0.27 bm_syn + 0.06 CO2_gen + 0.02 form_gen + 0.04 H2_gen + 0.84 lac_gen
Reaction 8: syn8 :	0.38 polyglc_gen + 0.03 N2_gen ==> 0.19 bm_syn + 0.34 CO2_gen + 0.59 etoh_gen + 0.6 form_gen + 0.03 H2_gen
Reaction 9: syn9 :	0.25 polyglc_gen ==> 0.25 ac_gen + 0.75 ATP_syn + 0.25 etoh_gen + 0.5 form_gen
Reaction 10: syn10 :	0.29 polyglc_gen ==> 0.69 ATP_syn + 0.2 CO2_gen + 0.39 etoh_gen + 0.49 form_gen + 0.1 prop_gen
Reaction 11: syn11 :	0.33 polyglc_gen ==> 0.67 ATP_syn + 0.67 lac_gen
Reaction 12: syn12 :	0.31 polyglc_gen ==> 0.53 ATP_syn + 0.26 CO2_gen + 0.53 etoh_gen + 0.53 form_gen
Reaction 13: syn13 :	0.36 polyglc_gen + 0.08 N2_gen ==> 0.52 ac_gen + 0.21 etoh_gen + 0.72 form_gen + 0.08 H2_gen + 0.16 NH3_gen
Reaction 14: syn14 :	0.37 polyglc_gen + 0.07 N2_gen ==> 0.5 ac_gen + 0.14 cypc_syn + 0.23 etoh_gen + 0.73 form_gen + 0.07 H2_gen
Reaction 15: syn15 :	0.41 polyglc_gen + 0.06 N2_gen ==> 0.36 CO2_gen + 0.47 etoh_gen + 0.65 form_gen + 0.06 H2_gen + 0.13 NH3_gen + 0.18 prop_gen
Reaction 16: syn16 :	0.41 polyglc_gen + 0.06 N2_gen ==> 0.35 CO2_gen + 0.11 cypc_syn + 0.48 etoh_gen + 0.65 form_gen + 0.06 H2_gen + 0.18 prop_gen
Reaction 17: srb1 :	0.03 CO2_gen + 0.95 H2_gen + 0.01 NH3_gen + 0.22 SO4_gen ==> 0.03 bm_srb + 0.22 H2S_gen
Reaction 18: srb2 :	0.93 H2_gen + 0.03 NH3_gen + 0.04 prop_gen + 0.24 SO4_gen ==> 0.11 bm_srb + 0.24 H2S_gen
Reaction 19: srb3 :	0.93 H2_gen + 0.04 lac_gen + 0.03 NH3_gen + 0.23 SO4_gen ==> 0.12 bm_srb + 0.23 H2S_gen
Reaction 20: srb4 :	0.03 form_gen + 0.95 H2_gen + 0.01 NH3_gen + 0.23 SO4_gen ==> 0.03 bm_srb + 0.23 H2S_gen
Reaction 21: srb5 :	0.02 ac_gen + 0.94 H2_gen + 0.01 NH3_gen + 0.24 SO4_gen ==> 0.03 bm_srb + 0.24 H2S_gen
Reaction 22: srb6 :	0.02 etoh_gen + 0.94 H2_gen + 0.01 NH3_gen + 0.24 SO4_gen ==> 0.03 bm_srb + 0.24 H2S_gen
Reaction 23: srb7 :	0.34 lac_gen + 0.09 NH3_gen + 0.36 SO4_gen ==> 0.32 bm_srb + 0.72 CO2_gen + 0.36 H2S_gen
Reaction 24: srb8 :	0.38 etoh_gen + 0.04 NH3_gen + 0.49 SO4_gen ==> 0.16 bm_srb + 0.59 CO2_gen + 0.49 H2S_gen
Reaction 25: srb9 :	0.03 NH3_gen + 0.28 prop_gen + 0.43 SO4_gen ==> 0.13 bm_srb + 0.72 CO2_gen + 0.43 H2S_gen
Reaction 26: srb10 :	0.42 ac_gen + 0.03 NH3_gen + 0.37 SO4_gen ==> 0.1 bm_srb + 0.74 CO2_gen + 0.37 H2S_gen
Reaction 27: srb11 :	0.72 form_gen + 0.02 NH3_gen + 0.15 SO4_gen ==> 0.06 bm_srb + 0.66 CO2_gen + 0.15 H2S_gen
Reaction 28: srb12 :	1.78 lac_gen + 0.28 NH3_gen + 0.01 SO4_gen ==> 2.17 ac_gen + 1.02 bm_srb + 0.01 H2S_gen
Reaction 29: srb14 :	0.04 H2_gen + 0.59 lac_gen + 0.09 NH3_gen + 0.01 SO4_gen ==> 0.72 ac_gen + 0.34 bm_srb + 0.01 H2S_gen
Reaction 30: srb15 :	0.89 H2_gen + 0.09 lac_gen + 0.04 NH3_gen + 0.28 SO4_gen ==> 0.16 bm_srb + 0.11 CO2_gen + 0.28 H2S_gen
Reaction 31: srb16 :	0.24 lac_gen + 0.35 SO4_gen ==> 0.44 ATP_srb + 0.71 CO2_gen + 0.35 H2S_gen
Reaction 32: srb17 :	0.31 etoh_gen + 0.47 SO4_gen ==> 0.27 ATP_srb + 0.62 CO2_gen + 0.47 H2S_gen
Reaction 33: srb18 :	0.24 prop_gen + 0.43 SO4_gen ==> 0.2 ATP_srb + 0.73 CO2_gen + 0.43 H2S_gen
Reaction 34: srb19 :	0.37 ac_gen + 0.37 SO4_gen ==> 0.19 ATP_srb + 0.74 CO2_gen + 0.37 H2S_gen
Reaction 35: srb20 :	0.68 form_gen + 0.17 SO4_gen ==> 0.13 ATP_srb + 0.68 CO2_gen + 0.17 H2S_gen
Reaction 36: srb21 :	0.43 lac_gen + 0.22 SO4_gen ==> 0.43 ac_gen + 0.59 ATP_srb + 0.43 CO2_gen + 0.22 H2S_gen
Reaction 37: srb23 :	0.93 H2_gen + 0.23 SO4_gen ==> 0.17 ATP_srb + 0.23 H2S_gen
Reaction 38: srb24 :	0.19 lac_gen + 0.09 SO4_gen ==> 0.58 CO2_gen + 0.78 H2_gen + 0.09 H2S_gen
Reaction 39: srb25 :	0.3 etoh_gen + 0.3 SO4_gen ==> 0.6 CO2_gen + 0.6 H2_gen + 0.3 H2S_gen
Reaction 40: srb26 :	0.24 prop_gen + 0.31 SO4_gen ==> 0.73 CO2_gen + 0.45 H2_gen + 0.31 H2S_gen
Reaction 41: srb27 :	0.37 ac_gen + 0.26 SO4_gen ==> 0.74 CO2_gen + 0.42 H2_gen + 0.26 H2S_gen
Reaction 42: srb28 :	0.67 form_gen + 0.1 SO4_gen ==> 0.67 CO2_gen + 0.29 H2_gen + 0.1 H2S_gen
Reaction 43: srb29 :	1.19 lac_gen + 0.1 NH3_gen + 0.01 SO4_gen ==> 1.04 ac_gen + 0.36 bm_srb + 1.15 CO2_gen + 2.25 H2_gen + 0.01 H2S_gen
Reaction 44: vlv_polyglcose :	0.71 polyglc_gen <==> 0.71 polyglcex_gen
Reaction 45: vlv_atpsrb :	0.71 ATP_srb ==> 0.71 ATPex_srb
Reaction 46: vlv_atpsyn :	0.71 ATP_syn ==> 0.71 ATPex_syn
Reaction 47: vlv_bmsrb :	0.71 bm_srb ==> 0.71 bmex_srb
Reaction 48: vlv_bmsyn :	0.71 bm_syn ==> 0.71 bmex_syn
Reaction 49: vlv_CO2 :	0.71 CO2_gen <==> 0.71 CO2ex_gen
Reaction 50: vlv_cypc :	0.71 cypc_syn ==> 0.71 cypcex_syn
Reaction 51: vlv_hydrogen :	0.71 H2_gen ==> 0.71 H2ex_gen
Reaction 52: vlv_nitrogen :	0.71 N2_gen <==> 0.71 N2ex_gen
Reaction 53: vlv_sulfide :	0.71 H2S_gen ==> 0.71 H2Sex_gen
Reaction 54: vlv_sulfate :	0.71 SO4_gen <==> 0.71 SO4ex_gen

[truncated: 5 more sheets: NestError, NestNorm, Derivation, Sample_Calc, BiomassDOR]
